# Supplementary material for: Photochemical Synthesis of Noble Metal Nanoparticles: Influence of Metal Salt Concentration on Size and Distribution
Source: Int J Mol Sci. 2023 Sep 13;24(18):14018. doi: 10.3390/ijms241814018 (PMC10530956; doi:10.3390/ijms241814018)
Supplement: Supplementary file 1 [file ijms-24-14018-s001.zip]

Archive with 1 entries (1 files):
- ijms-2535036-supplementary.pdf
